# Supplementary material for: Prevalence and antimicrobial resistance of Campylobacter jejuni and Campylobacter coli over time in Thailand under a One Health approach: A systematic review and meta-analysis
Source: One Health. 2025 Jan 10;20:100965. doi: 10.1016/j.onehlt.2025.100965 (PMC11782884; doi:10.1016/j.onehlt.2025.100965)
Supplement: Supplementary Table 2 — JBI Critical Appraisal Checklist for minimizing the bias selection of included studies. [file mmc5.xlsx]

## Sheet: Sheet1
Supplementary Table 2. JBI Critical Appraisal Checklist for minimizing the bias selection of included studies.
Joanna Briggs Institute’s critical appraisal checklist for studies reporting prevalence data (Munn et al., 2015)
No.			Items					Yes	No	Unclear	Not applicable
Question 01	Was the sample frame appropriate to address the target population?												Reviewer 01	D.H.P
Question 02	Were study par_x0001_cipants sampled in an appropriate way?												Reviewer 02	T.T.N
Question 03	Was the sample size adequate?												Reviewer 03	T.P
Question 04	Were the study subjects and the setting described in detail?
Question 05	Was the data analysis conducted with sufficient coverage of the iden_x0001_fied sample?
Question 06	Were valid methods used for the identification of the condition?
Question 07	Was the condition measured in a standard, reliable way for all par_x0001_cipants?
Question 08	Was there appropriate statistical analysis?
Question 09	Was the response rate adequate, and if not, was the low response rate managed appropriately?
No	Question 01			Question 02			Question 03			Question 04			Question 05			Question 06			Question 07			Question 08			Question 09			Decision	Notes	Articles
	Reviewer 01	Reviewer 02	Reviewer 03	Reviewer 01	Reviewer 02	Reviewer 03	Reviewer 01	Reviewer 02	Reviewer 03	Reviewer 01	Reviewer 02	Reviewer 03	Reviewer 01	Reviewer 02	Reviewer 03	Reviewer 01	Reviewer 02	Reviewer 03	Reviewer 01	Reviewer 02	Reviewer 03	Reviewer 01	Reviewer 02	Reviewer 03	Reviewer 01	Reviewer 02	Reviewer 03
1	Yes	Yes		Yes	Yes		Yes	Yes		Yes	Yes		Yes	Yes		Yes	Yes		Yes	Yes		Yes	Yes		Yes	Yes		Include		The characterization and correlation between the phenotypic and genotypic resistance of Campylobacter spp. isolates from commercial broilers and native chickens in the south of Thailand
2	Yes	Yes		Yes	Yes		Yes	Yes		Yes	Yes		Yes	Yes		Yes	Yes		Yes	Yes		Yes	Yes		Yes	Yes		Include		A Study on Campylobacter jejuni and Campylobacter coli through Commercial Broiler Production Chains in Thailand: Antimicrobial Resistance, the Characterization of DNA Gyrase Subunit A Mutation, and Genetic Diversity by Flagellin A Gene Restriction Fragment Length Polymorphism
3	Yes	Yes		Yes	Yes		Yes	Yes		Yes	Yes		Yes	Yes		Yes	Yes		Yes	Yes		Yes	Yes		Yes	Yes		Include		Climatic factors and prevalence of Campylobacter in commercial broiler flocks in Thailand
4	Yes	Yes		Yes	Yes		Yes	Yes		Yes	Yes		Yes	Yes		Yes	Yes		Yes	Yes		Yes	Yes		Yes	Yes		Include		Prevalence and risk factors of Campylobacter infection in goats in southern provinces of Thailand
5	Yes	Yes		Yes	Yes		Yes	Yes		Not applicable	Unclear		Yes	Yes		Yes	Yes		Yes	Yes		Yes	Yes		Yes	Yes		Exclude	Cannot use the articles for data extraction	Distribution of genes related to Type 6 secretion system and lipooligosaccharide that induced ganglioside mimicry among Campylobacter jejuni isolated from human diarrhea in Thailand
6	Yes	Yes		Yes	Yes		Yes	Yes		Yes	Yes		Yes	Yes		Yes	Yes		Yes	Yes		Yes	Yes		Yes	Yes		Include		Etiologic features of diarrheagenic microbes in stool specimens from patients with acute diarrhea in thailand
7	Yes	Yes		Yes	Yes		Yes	Yes		Yes	Yes		Yes	Yes		Yes	Yes		Yes	Yes		Yes	Yes		Yes	Yes		Include		Prevalence and antimicrobial susceptibility of Campylobacter isolated from retail chickens in Thailand
8	Yes	Yes		Yes	Yes		Yes	Yes		Yes	Yes		Yes	Yes		Yes	Yes		Yes	Yes		Yes	Yes		Yes	Yes		Include		Prevalence, quantitative load, and antimicrobial resistance of Campylobacter spp. from broiler ceca and broiler skin samples in Thailand
9	Yes	Unclear	Yes	Yes	Yes		Yes	No	Yes	Yes	Yes		Yes	Yes		Yes	Yes		Yes	Yes		Yes	Yes		Yes	Yes		Include	Reviewer 2's comment: sample size was not enough. Reviewer 1, 3 included, accepted as publication bias due to small study	Comparative Antibiotic Resistance of Diarrheal Pathogens from Vietnam and Thailand, 1996–1999
10	Yes	Yes		Yes	Yes		Yes	Yes		Not applicable	Unclear		Yes	Yes		Yes	Yes		Yes	Yes		Yes	Yes		Yes	Yes		Exclude	Cannot use the articles for data extraction	Genome Sequence of a Clinical Isolate of Campylobacter jejuni from Thailand
11	Yes	Unclear	Yes	Yes	Yes		Yes	No	Yes	Yes	Yes		Yes	Yes		Yes	Yes		Yes	Yes		Yes	Yes		Yes	Yes		Include	Reviewer 2's comment: sample size was not enough. Reviewer 1, 3 included, accepted as publication bias due to small study	Traveler’s Diarrhea in Thailand: Randomized, Double-Blind Trial Comparing Single-Dose and 3-Day Azithromycin-Based Regimens with a 3-Day Levofloxacin Regimen
12	Yes	Yes		Yes	Yes		Yes	Yes		Yes	Yes		Yes	Yes		Yes	Yes		Yes	Yes		Yes	Yes		Yes	Yes		Include		Bacterial enteric pathogens in children with acute dysentery in Thailand: increasing importance of quinolone-resistant Campylobacter
13	Yes	Yes		Yes	Yes		Yes	Yes		Yes	Yes		Yes	Yes		Yes	Yes		Yes	Yes		Yes	Yes		Yes	Yes		Include		Prevalence of Campylobacter spp. in Chicken from Retail Markets in Nakhon Pathom Province
14	Yes	Yes		Yes	Yes		Yes	Yes		Yes	Yes		Yes	Yes		Yes	Yes		Yes	Yes		Yes	Yes		Yes	Yes		Include		Erythromycin-Resistant Campylobacter Infectionsin Thailand
15	Yes	Yes		Yes	Yes		Yes	Yes		Not applicable	Unclear		Yes	Yes		Yes	Yes		Yes	Yes		Yes	Yes		Yes	Yes		Exclude	Cannot use the articles for data extraction	Immune response to Campylobacter jejuni in a rural community in Thailand
16	Yes	Yes		Yes	Yes		Yes	Yes		Not applicable	Unclear		Yes	Yes		Yes	Yes		Yes	Yes		Yes	Yes		Yes	Yes		Exclude	Cannot use the articles for data extraction	Antibacterial activity of three medicinal Thai plants against Campylobacter jejuni and other foodborne pathogens
17	Yes	Unclear	Yes	Yes	Yes		Yes	No	Yes	Yes	Yes		Yes	Yes		Yes	Yes		Yes	Yes		Yes	Yes		Yes	Yes		Include	Reviewer 2's comment: sample size was not enough. Reviewer 1, 3 included, accepted as publication bias due to small study	Isolation of Group 2 Aerotolerant Campylobacter Species from Thai Children with Diarrhea
18	Yes	Yes		Yes	Yes		Yes	Yes		Yes	Yes		Yes	Yes		Yes	Yes		Yes	Yes		Yes	Yes		Yes	Yes		Include		Influence of Strain Characteristics and Immunity on the Epidemiology of Campylobacter Infections in Thailand
19	Yes	Unclear	Yes	Yes	Yes		Yes	No	Yes	Yes	Yes		Yes	Yes		Yes	Yes		Yes	Yes		Yes	Yes		Yes	Yes		Include	Reviewer 2's comment: sample size was not enough. Reviewer 1, 3 included, accepted as publication bias due to small study	Diagnostic Approach to Acute Diarrheal Illness in a Military Population on Training Exercises in Thailand, a Region of Campylobacter Hyperendemicity􏱰
20	Yes	Yes		Yes	Yes		Yes	Yes		Not applicable	Not applicable		Yes	Yes		Yes	Yes		Yes	Yes		Yes	Yes		Yes	Yes		Exclude	Cannot use the articles for data extraction	Comparison of Methods for the Isolation of Thermotolerant Campylobacter from Poultry
21	Yes	Yes		Yes	Yes		Yes	Yes		Yes	Yes		Yes	Yes		Yes	Yes		Yes	Yes		Yes	Yes		Yes	Yes		Include		Importance of Salmonellae and Campylobacter jejuni in the Etiology of Diarrheal Disease among Children Less Than 5 Years of Age in a Community inBangkok, Thailand
22	Yes	Unclear	Yes	Yes	Yes		Yes	No	Yes	Yes	Yes		Yes	Yes		Yes	Yes		Yes	Yes		Yes	Yes		Yes	Yes		Include	Reviewer 2's comment: sample size was not enough. Reviewer 1, 3 included, accepted as publication bias due to small study	Epidemiology of Travelers’ Diarrhea in Thailand
23	Yes	Yes		Yes	Yes		Yes	Yes		Yes	Yes		Yes	Yes		Yes	Yes		Yes	Yes		Yes	Yes		Yes	Yes		Include		Epidemiology and etiology of Traveler’s diarrhea in Bangkok, Thailand, a case-control study
24	Yes	Yes		Yes	Yes		Yes	Yes		Yes	Yes		Yes	Yes		Yes	Yes		Yes	Yes		Yes	Yes		Yes	Yes		Include		Diarrhea Among Expatriate Residents in Thailand: Correlation Between Reduced Cumpylobucter Prevalence and Longer Duration of Stay
25	Yes	Unclear	Yes	Yes	Yes		Yes	No	Yes	Yes	Yes		Yes	Yes		Yes	Yes		Yes	Yes		Yes	Yes		Yes	Yes		Include	Reviewer 2's comment: sample size was not enough. Reviewer 1, 3 included, accepted as publication bias due to small study	Comparison of Multilocus Sequence Typing (MLST) and Repetitive Sequence-Based PCR (rep-PCR) Fingerprinting for Differentiation of Campylobacter jejuni Isolated from Broiler in Chiang Mai, Thailand
26	Yes	Yes		Yes	Yes		Yes	Yes		Yes	Yes		Yes	Yes		Yes	Yes		Yes	Yes		Yes	Yes		Yes	Yes		Include		Rapid Detection of Campylobacter jejuni, Campylobacter coli, and Campylobacter lari in Fresh Chicken Meat and By-Products in Bangkok, Thailand, Using Modified Multiplex PCR
27	Yes	Yes		Yes	Yes		Yes	Yes		Not applicable	Unclear		Yes	Yes		Yes	Yes		Yes	Yes		Yes	Yes		Yes	Yes		Exclude	Cannot use the articles for data extraction	Identification of Possible Virulence Marker from Campylobacter jejuni Isolates
28	Yes	Yes		Yes	Yes		Yes	Yes		Yes	Yes		Yes	Yes		Yes	Yes		Yes	Yes		Yes	Yes		Yes	Yes		Include		Travelers’ Diarrhea in Thailand: A Quantitative Analysis Using TaqMan® Array Card
29	Yes	Yes		Yes	Yes		Yes	Yes		Yes	Yes		Yes	Yes		Yes	Yes		Yes	Yes		Yes	Yes		Yes	Yes		Include		Campylobacter in Food Animals and Humans in Northern Thailand
30	Yes	Unclear	Yes	Yes	Yes		Yes	No	Yes	Yes	Yes		Yes	Yes		Yes	Yes		Yes	Yes		Yes	Yes		Yes	Yes		Include	Reviewer 2's comment: sample size was not enough. Reviewer 1, 3 included, accepted as publication bias due to small study	Antimicrobial resistance in Campylobacter isolated from food animals and humans in northern Thailand
31	Yes	Yes		Yes	Yes		Yes	Yes		Yes	Yes		Yes	Yes		Yes	Yes		Yes	Yes		Yes	Yes		Yes	Yes		Include		Prevalence of Foodborne Microorganisms in Retail Foods in Thailand
32	Yes	Yes		Yes	Yes		Yes	Yes		Yes	Yes		Yes	Yes		Yes	Yes		Yes	Yes		Yes	Yes		Yes	Yes		Include		Serotypes, molecular and antimicrobial characteristics of Campylobacter jejuni isolated from chicken meats in Northeastern Thailand during December, 2007 to June, 2008
33	Yes	Yes		Yes	Yes		Yes	Yes		Yes	Yes		Yes	Yes		Yes	Yes		Yes	Yes		Yes	Yes		Yes	Yes		Include		Serotypes, Antimicrobial Susceptibility, and gyr A Gene Mutation of Campylobacter jejuni Isolates from Humans and Chickens in Thailand
34	Yes	Yes		Yes	Yes		Yes	Yes		Yes	Yes		Yes	Yes		Yes	Yes		Yes	Yes		Yes	Yes		Yes	Yes		Include		Bacterial Enteric Pathogens in Uncooked Foods in Thai Markets
35	Yes	Yes		Yes	Yes		Yes	Yes		Yes	Yes		Yes	Yes		Yes	Yes		Yes	Yes		Yes	Yes		Yes	Yes		Include		Serotypes and antimicrobial resistance of Campylobacter jejuni isolated from humans and animals in Thailand
36	Yes	Yes		Yes	Yes		Yes	Yes		Yes	Yes		Yes	Yes		Yes	Yes		Yes	Yes		Yes	Yes		Yes	Yes		Include		An observational clinic-based study of diarrheal illness in deployed United States military personnel in Thailand: Presentation and outcome of Campylobacter infection
37	Yes	Yes		Yes	Yes		Yes	Yes		Not applicable	Unclear		Yes	Yes		Yes	Yes		Yes	Yes		Yes	Yes		Yes	Yes		Exclude	Cannot use the articles for data extraction	Discrimination of Major Capsular Types of Campylobacter jejuni by Multiplex PCR
38	Yes	Yes		Yes	Yes		Yes	Yes		Not applicable	Not applicable		Yes	Yes		Yes	Yes		Yes	Yes		Yes	Yes		Yes	Yes		Exclude	Cannot use the articles for data extraction	Identifification of Competitive Exclusion and Its Ability to Protect Against Campylobacter jejuni in Broilers
39	Yes	Yes		Yes	Yes		Yes	Yes		Not applicable	Unclear		Yes	Yes		Yes	Yes		Yes	Yes		Yes	Yes		Yes	Yes		Exclude	Cannot use the articles for data extraction	Antibacterial Activity of Ethanol Extract from Some Thai Medicinal Plants against Campylobacter Jejuni
40	Yes	Yes		Yes	Yes		Yes	Yes		Yes	Yes		Yes	Yes		Yes	Yes		Yes	Yes		Yes	Yes		Yes	Yes		Include		Campylobacter Immunity and Quantitative Excretion Rates in Thai children
41	Yes	Yes		Yes	Yes		Yes	Yes		Yes	Yes		Yes	Yes		Yes	Yes		Yes	Yes		Yes	Yes		Yes	Yes		Include		PCR Detection of Four Virulence-Associated Genes of Campylobacter jejuni Isolates from Thai Broilers and Their Abilities of Adhesion to and Invasion of INT-407 Cells
42	Yes	Yes		Yes	Yes		Yes	Yes		Yes	Yes		Yes	Yes		Yes	Yes		Yes	Yes		Yes	Yes		Yes	Yes		Include		Antimicrobial Resistance Patterns and flaA Genotypes of Campylobacter jejuni Isolated from Contracted Broiler Farms in Eastern Thailand
43	Yes	Yes		Yes	Yes		Yes	Yes		Yes	Yes		Yes	Yes		Yes	Yes		Yes	Yes		Yes	Yes		Yes	Yes		Include		Distribution and Genetic Profiles of Campylobacter in Commercial Broiler Production from Breeder to Slaughter in Thailand
44	Yes	Unclear	Yes	Yes	Yes		Yes	No	Yes	Yes	Yes		Yes	Yes		Yes	Yes		Yes	Yes		Yes	Yes		Yes	Yes		Include	Reviewer 2's comment: sample size was not enough. Reviewer 1, 3 included, accepted as publication bias due to small study	Case-control study of Endemic Diarrheal Diseases in Thai Children
45	Yes	Unclear	Yes	Yes	Yes		Yes	No	Yes	Yes	Yes		Yes	Yes		Yes	Yes		Yes	Yes		Yes	Yes		Yes	Yes		Include	Reviewer 2's comment: sample size was not enough. Reviewer 1, 3 included, accepted as publication bias due to small study	Isolation and antimicrobial resistance of Campylobacter spp. from chicken faecal samples in Khon Kaen and nearby province of Thailand
46	Yes	Yes		Yes	Yes		Yes	Yes		Yes	Yes		Yes	Yes		Yes	Yes		Yes	Yes		Yes	Yes		Yes	Yes		Include		Comparison of isolation rates of Campylobacter spp. isolated from chicken meats between Japan and Thailand
47	Yes	Yes		Yes	Yes		Yes	Yes		Yes	Yes		Yes	Yes		Yes	Yes		Yes	Yes		Yes	Yes		Yes	Yes		Include		Minimum inhibitory concentration and minimum bactericidal concentration of ceftiofur among Campylobacter jejuni serotypes isolated from retail chicken cuts in Khon Kaen province of Thailand.
48	Yes	Yes		Yes	Yes		Yes	Yes		Yes	Yes		Yes	Yes		Yes	Yes		Yes	Yes		Yes	Yes		Yes	Yes		Include		Trends in Antibiotic Resistance Among Diarrheal Pathogens Isolated in Thailand Over 15 Years
49	Yes	Yes		Yes	Yes		Yes	Yes		Not applicable	Not applicable		Yes	Yes		Yes	Yes		Yes	Yes		Yes	Yes		Yes	Yes		Exclude	Cannot use the articles for data extraction	Morphological and Physiological Responses of Campylobacter jejuni to Stress
50	Yes	Unclear	Yes	Yes	Yes		Yes	No	Yes	Yes	Yes		Yes	Yes		Yes	Yes		Yes	Yes		Yes	Yes		Yes	Yes		Include	Reviewer 2's comment: sample size was not enough. Reviewer 1, 3 included, accepted as publication bias due to small study	Molecular typing of Campylobacter jejuni and C. coli from chickens and patients with gastritis or Guillain-Barre ́ syndrome based on multilocus sequence types and pulsed-field gel electrophoresis patterns
51	Yes	Unclear	Yes	Yes	Yes		Yes	No	Yes	Yes	Yes		Yes	Yes		Yes	Yes		Yes	Yes		Yes	Yes		Yes	Yes		Include	Reviewer 2's comment: sample size was not enough. Reviewer 1, 3 included, accepted as publication bias due to small study	Development of Multiple-Locus Variable-Number Tandem-Repeat Analysis for Molecular Subtyping of Campylobacter jejuni by Using Capillary Electrophoresis
52	Yes	Unclear	Yes	Yes	Yes		Yes	No	Yes	Yes	Yes		Yes	Yes		Yes	Yes		Yes	Yes		Yes	Yes		Yes	Yes		Include	Reviewer 2's comment: sample size was not enough. Reviewer 1, 3 included, accepted as publication bias due to small study	Genetic Similarity Using MLST Amongst Campylobacter jejuni Isolates from Children with Diarrhea Symptoms and Broilers
53	Yes	Yes		Yes	Yes		Yes	Yes		Yes	Yes		Yes	Yes		Yes	Yes		Yes	Yes		Yes	Yes		Yes	Yes		Include		MIC and MBC Determinations of Ceftiofur among Campylobacter jejuni Serotypes Isolated from Retail Chicken Cuts in Khon Kaen Province of Thailand
54	Yes	Yes		Yes	Yes		Yes	Yes		Yes	Yes		Yes	Yes		Yes	Yes		Yes	Yes		Yes	Yes		Yes	Yes		Include		Enteric etiological surveillance in acute diarrhea stool of United States Military Personnel on deployment in Thailand, 2013– 2017
55	Yes	Yes		Yes	Yes		Yes	Yes		Yes	Yes		Yes	Yes		Yes	Yes		Yes	Yes		Yes	Yes		Yes	Yes		Include		Use of Azithromycin for the Treatment of Campylobacter Enteritis in Travelers to Thailand, an Area Where Ciproftoxacin Resistance Is Prevalent
56	Yes	Yes		Yes	Yes		Yes	Yes		Not applicable	Unclear		Yes	Yes		Yes	Yes		Yes	Yes		Yes	Yes		Yes	Yes		Exclude	Cannot use the articles for data extraction	Allelic Diversity and Recombination in Campylobacter jejuni
57	Yes	Unclear	Yes	Yes	Yes		Yes	No	Yes	Yes	Yes		Yes	Yes		Yes	Yes		Yes	Yes		Yes	Yes		Yes	Yes		Include	Reviewer 2's comment: sample size was not enough. Reviewer 1, 3 included, accepted as publication bias due to small study	Development of a ceuE-based multiplex polymerase chain reaction (PCR) assay for direct detection and differentiation of Campylobacter jejuni and Campylobacter coli in Thailand
58	Yes	Yes		Yes	Yes		Yes	Yes		Not applicable	Unclear		Yes	Yes		Yes	Yes		Yes	Yes		Yes	Yes		Yes	Yes		Exclude	Cannot use the articles for data extraction	Effects of Effective Microorganisms on Growth Performances, Ammonia Reduction, Hematological Changes and Shedding of Salmonella enterica and Campylobacter spp. in Broilers
59	Yes	Unclear	Yes	Yes	Yes		Yes	No	Yes	Yes	Yes		Yes	Yes		Yes	Yes		Yes	Yes		Yes	Yes		Yes	Yes		Include	Reviewer 2's comment: sample size was not enough. Reviewer 1, 3 included, accepted as publication bias due to small study	Antibiotic Resistance of Campylobacter jejuni and C. coli Isolated from Children with Diarrhea in Thailand and Japan
60	Yes	Yes		Yes	Yes		Yes	Yes		Yes	Yes		Yes	Yes		Yes	Yes		Yes	Yes		Yes	Yes		Yes	Yes		Include		Isolation and Characterization of Campylobacter Strains from Diarrheal Patients in Central and Suburban Bangkok, Thailand
61	Yes	Yes		Yes	Yes		Yes	Yes		Yes	Yes		Yes	Yes		Yes	Yes		Yes	Yes		Yes	Yes		Yes	Yes		Include		Evaluation of a Cytolethal Distending Toxin (cdt) Gene-Based Species-Specific Multiplex PCR Assay for the Identification of Campylobacter Strains Isolated from Poultry in Thailand
62	Yes	Yes		Yes	Yes		Yes	Yes		Yes	Yes		Yes	Yes		Yes	Yes		Yes	Yes		Yes	Yes		Yes	Yes		Include		Pre-exposure anti-campylobacter jejuni immunoglobulin a levels associated with reduced risk of campylobacter diarrhea in adults traveling to thailand
63	Yes	Unclear	Yes	Yes	Yes		Yes	No	Yes	Yes	Yes		Yes	Yes		Yes	Yes		Yes	Yes		Yes	Yes		Yes	Yes		Include	Reviewer 2's comment: sample size was not enough. Reviewer 1, 3 included, accepted as publication bias due to small study	Antibiotic resistance in Campylobacter and other diarrheal pathogens isolated from US military personnel deployed to Thailand in 2002–2004: a case–control study
64	Yes	Yes		Yes	Yes		Yes	Yes		Not applicable	Unclear		Yes	Yes		Yes	Yes		Yes	Yes		Yes	Yes		Yes	Yes		Exclude	Cannot use the articles for data extraction	Antibody-conjugated ferromagnetic nanoparticles with lateral flow test strip T assay for rapid detection of Campylobacter jejuni in poultry samples
65	Yes	Yes		Yes	Yes		Yes	Yes		Yes	Yes		Yes	Yes		Yes	Yes		Yes	Yes		Yes	Yes		Yes	Yes		Include		Molecular characterization of Campylobacter isolated from chickens and humans in northern Thailand
66	Yes	Unclear	Yes	Yes	Yes		Yes	No	Yes	Yes	Yes		Yes	Yes		Yes	Yes		Yes	Yes		Yes	Yes		Yes	Yes		Include	Reviewer 2's comment: sample size was not enough. Reviewer 1, 3 included, accepted as publication bias due to small study	Emerging fluoroquinolone and macrolide resistance of Campylobacter jejuni and Campylobacter coli isolates and their serotypes in Thai children from 1991 to 2000
67	Yes	Unclear	Yes	Yes	Yes		Yes	No	Yes	Yes	Yes		Yes	Yes		Yes	Yes		Yes	Yes		Yes	Yes		Yes	Yes		Include	Reviewer 2's comment: sample size was not enough. Reviewer 1, 3 included, accepted as publication bias due to small study	PFGE, Lior serotype, and antimicrobial resistance patterns among Campylobacter jejuni isolated from travelers and US military personnel with acute diarrhea in Thailand, 1998-2003
68	Yes	Unclear	Yes	Yes	Yes		Yes	No	Yes	Yes	Yes		Yes	Yes		Yes	Yes		Yes	Yes		Yes	Yes		Yes	Yes		Include	Reviewer 2's comment: sample size was not enough. Reviewer 1, 3 included, accepted as publication bias due to small study	Association between infection with Campylobacter species, poor oral health and environmental risk factors on esophageal cancer: a hospital-based case–control study in Thailand
69	Yes	Yes		Yes	Yes		Yes	Yes		Yes	Yes		Yes	Yes		Yes	Yes		Yes	Yes		Yes	Yes		Yes	Yes		Include		Loop-Mediated Isothermal Amplification (LAMP) for Detection of Campylobacter jejuni and C. coli in Thai Children with Diarrhea
70	Yes	Yes		Yes	Yes		Yes	Yes		Yes	Yes		Yes	Yes		Yes	Yes		Yes	Yes		Yes	Yes		Yes	Yes		Include		Antimicrobial Resistance of Campylobacter Species Isolated from Edible Bivalve Molluscs Purchased from Bangkok Markets, Thailand
71	Yes	Yes		Yes	Yes		Yes	Yes		Yes	Yes		Yes	Yes		Yes	Yes		Yes	Yes		Yes	Yes		Yes	Yes		Include		Study of aerotolerant Campylobacter Jejuni in broiler production process
72	Yes	Yes		Yes	Yes		Yes	Yes		Yes	Yes		Yes	Yes		Yes	Yes		Yes	Yes		Yes	Yes		Yes	Yes		Include		Incidence of Campylobacter concisus and C. ureolyticus in traveler’s diarrhea cases and asymptomatic controls in Nepal and Thailand
73	Yes	Unclear	Yes	Yes	Yes		Yes	No	Yes	Yes	Yes		Yes	Yes		Yes	Yes		Yes	Yes		Yes	Yes		Yes	Yes		Include	Reviewer 2's comment: sample size was not enough. Reviewer 1, 3 included, accepted as publication bias due to small study	Identification of Campylobacter jejuni Isolates from Cloacal and Carcass Swabs of Chickens in Thailand by a 59 Nuclease Fluorogenic Polymerase Chain Reaction Assay
74	Yes	Yes		Yes	Yes		Yes	Yes		Yes	Yes		Yes	Yes		Yes	Yes		Yes	Yes		Yes	Yes		Yes	Yes		Include		Antimicrobial Resistance of Campylobacter jejuni Isolated from Chicken in Nakhon Pathom Province, Thailand
75	Yes	Unclear	Yes	Yes	Yes		Yes	No	Yes	Yes	Yes		Yes	Yes		Yes	Yes		Yes	Yes		Yes	Yes		Yes	Yes		Include	Reviewer 2's comment: sample size was not enough. Reviewer 1, 3 included, accepted as publication bias due to small study	Eleutherine americana: A candidate for the control of Campylobacter species
76	Yes	Yes		Yes	Yes		Yes	Yes		Yes	Yes		Yes	Yes		Yes	Yes		Yes	Yes		Yes	Yes		Yes	Yes		Include		Bacterial pathogens isolated from raw meat and poultry compared with pathogens isolated from children in the same area of rural Thailand
77	Yes	Yes		Yes	Yes		Yes	Yes		Yes	Yes		Yes	Yes		Yes	Yes		Yes	Yes		Yes	Yes		Yes	Yes		Include		A possible mechanism of macrolide resistance among multiple resistant Campylobacter jejuni and Campylobacter coli isolated from Thal children from 1991-2000
78	Yes	Yes		Yes	Yes		Yes	Yes		Yes	Yes		Yes	Yes		Yes	Yes		Yes	Yes		Yes	Yes		Yes	Yes		Include		Genetic profiling of Campylobacter jejuni strains from humans infected in Sweden or in Thailand, and from healthy Swedish chickens, studied by pulsed-field gel electrophoresis (PFGE)
79	Yes	Yes		Yes	Yes		Yes	Yes		Not applicable	Not applicable		Yes	Yes		Yes	Yes		Yes	Yes		Yes	Yes		Yes	Yes		Exclude	Cannot use the articles for data extraction	Risk Estimation of Campylobacter jejuni Caused by Chicken Meat Consumption for High Risk Group in Thailand
80	Yes	Yes		Yes	Yes		Yes	Yes		Not applicable	Unclear		Yes	Yes		Yes	Yes		Yes	Yes		Yes	Yes		Yes	Yes		Exclude	Cannot use the articles for data extraction	Potential of Coriander (Coriandrum sativum) Oil as a Natural Antimicrobial Compound in Controlling Campylobacter jejuni in Raw Meat
81	Yes	Yes		Yes	Yes		Yes	Yes		Yes	Yes		Yes	Yes		Yes	Yes		Yes	Yes		Yes	Yes		Yes	Yes		Include		Presence of Helicobacter pylori and Campylobacter ureolyticus in the oral cavity of a Northern Thailand population that experiences stomach pain
82	Yes	Yes		Yes	Yes		Yes	Yes		Yes	Yes		Yes	Yes		Yes	Yes		Yes	Yes		Yes	Yes		Yes	Yes		Include		Occurrence and Antimicrobial Resistance of Campylobacter spp. in Farm and Slaughtered Animals in Central part of Thailand
83	Yes	Yes		Yes	Yes		Yes	Yes		Yes	Yes		Yes	Yes		Yes	Yes		Yes	Yes		Yes	Yes		Yes	Yes		Include		Enteric Pathogen Sampling of Tourist Restaurants in Bangkok, Thailand
84	Yes	Yes		Yes	Yes		Yes	Yes		Yes	Yes		Yes	Yes		Yes	Yes		Yes	Yes		Yes	Yes		Yes	Yes		Include		Determination of Ciprofloxacin and Nalidixic Acid Resistance in Campylobacter jejuni with a Fluorogenic Polymerase Chain Reaction Assay
85	Yes	Yes		Yes	Yes		Yes	Yes		Yes	Yes		Yes	Yes		Yes	Yes		Yes	Yes		Yes	Yes		Yes	Yes		Include		Prevalence and Antimicrobial Resistance of Salmonella and Campylobacter Species Isolated from Laying Duck Flocks in Confifinement and Free-grazing Systems
86	Yes	Yes		Yes	Yes		Yes	Yes		Yes	Yes		Yes	Yes		Yes	Yes		Yes	Yes		Yes	Yes		Yes	Yes		Include		Longitudinal Study of Salmonella and Campylobacter Species from Two Laying Duckling Flocks in The Central Region of Thailand
87	Yes	Yes		Yes	Yes		Yes	Yes		Yes	Yes		Yes	Yes		Yes	Yes		Yes	Yes		Yes	Yes		Yes	Yes		Include		Case-Control Study of Diarrheal Disease Etiology in a Remote Rural Area in Western Thailand
88	Yes	Yes		Yes	Yes		Yes	Yes		Yes	Yes		Yes	Yes		Yes	Yes		Yes	Yes		Yes	Yes		Yes	Yes		Include		Detection of Campylobacter in duck using standard culture method and multiplex polymerase chain reaction
89	Yes	Yes		Yes	Yes		Yes	Yes		Yes	Yes		Yes	Yes		Yes	Yes		Yes	Yes		Yes	Yes		Yes	Yes		Include		Amplified Fragment Length Polymorphism Analysis of Campylobacter jejuni and Campylobacter coli from Broiler Farms and Different Processing Stages in Poultry Slaughterhouses in the Central Region of Thailand
90	Yes	Yes		Yes	Yes		Yes	Yes		Not applicable	Unclear		Yes	Yes		Yes	Yes		Yes	Yes		Yes	Yes		Yes	Yes		Exclude	Cannot use the articles for data extraction	Characterization of Two Campylobacter jejuni Strains for Use in Volunteer Experimental-Infection Studies
91	Yes	Yes		Yes	Yes		Yes	Yes		Yes	Yes		Yes	Yes		Yes	Yes		Yes	Yes		Yes	Yes		Yes	Yes		Include		Field Evaluation of a Transport Medium and Enrichment Broth for Isolation of Campylobacter Species from Human Diarrheal Stool Samples
92	Yes	Yes		Yes	Yes		Yes	Yes		Yes	Yes		Yes	Yes		Yes	Yes		Yes	Yes		Yes	Yes		Yes	Yes		Include		Longitudinal survey of Campylobacter and Salmonella isolates from free-grazing, laying duck flocks in lower central provinces, Thailand
93	Yes	Yes		Yes	Yes		Yes	Yes		Not applicable	Unclear		Yes	Yes		Yes	Yes		Yes	Yes		Yes	Yes		Yes	Yes		Exclude	Cannot use the articles for data extraction	Distribution of flagella secreted protein and integral membrane protein among Campylobacter jejuni isolated from Thailand
94	Yes	Yes		Yes	Yes		Yes	Yes		Yes	Yes		Yes	Yes		Yes	Yes		Yes	Yes		Yes	Yes		Yes	Yes		Include		Occurrence of Campylobacterand Correlation between Campylobacter Concentration in Broiler Cecal Contents and Chicken at Broiler Farms from Roi-Et, Thailand
95	Yes	Yes		Yes	Yes		Yes	Yes		Yes	Yes		Yes	Yes		Yes	Yes		Yes	Yes		Yes	Yes		Yes	Yes		Include		Antimicrobial resistance of Campylobacter coli isolates from swine
96	Yes	Yes		Yes	Yes		Yes	Yes		Yes	Yes		Yes	Yes		Yes	Yes		Yes	Yes		Yes	Yes		Yes	Yes		Include		Mosaic Structure of a Multiple-Drug-Resistant, Conjugative Plasmid from Campylobacter jejuni
97	Yes	Yes		Yes	Yes		Yes	Yes		Yes	Yes		Yes	Yes		Yes	Yes		Yes	Yes		Yes	Yes		Yes	Yes		Include		Exposure assessment and process sensitivity analysis of the contamination of Campylobacter in poultry products
98	Yes	Yes		Yes	Yes		Yes	Yes		Yes	Yes		Yes	Yes		Yes	Yes		Yes	Yes		Yes	Yes		Yes	Yes		Include		Epidemiological links of Campylobacter spp. From retail chicken cuts in khon kaen province of thailand
Total																												81 articles included/ 17 articles excluded
