# Supplementary material for: Prevalence and antimicrobial resistance of Campylobacter jejuni and Campylobacter coli over time in Thailand under a One Health approach: A systematic review and meta-analysis
Source: One Health. 2025 Jan 10;20:100965. doi: 10.1016/j.onehlt.2025.100965 (PMC11782884; doi:10.1016/j.onehlt.2025.100965)
Supplement: Supplementary Table 3 — Data extraction of included studies. [file mmc6.xlsx]

## Sheet: General Info
Supplementary Table 3. Data extraction of included studies
Study ID	Authors	Year of publication	Geographical regions	Regions							Time of sample collections	Time of sample collections (assumption)	A. Human studies (yes-1, no-0)	A.1. Humans with enteric carriage	A.1.1. Humans with enteric carriage (children)	A.1.2. Humans with enteric carriage (adults)	A.1.3. Humans with enteric carriage (elders)	A.2. Humans with diarrhea	A.2.1. Humans with diarrhea (children)	A.2.2. Humans with diarrhea (adults)	A.2.3. Humans with diarrhea (elders)	B. Animal studies	B.1. chickens	B.2. ducks	B.3. pigs	B.4. ruminants	B.5. aquaculture	C. Environmental studies	C.1. envi chicken house	C.2. envi duck	C.3. envi swine house	C.4. envi ruminant house	C.5. envi other house	D. Animal product studies	D.1.1. chicken products	D.1.2. duck products	D.1.3. pork	D.1.4. ruminant product	D.1.5 seafood	E. Non-animal derived product studies	F. Integrated studies	Sample origin	A. Human samples			B. Animal samples
				North	Northeast	Central	West	East	South	Total																																	A1. rectal swab/stool	A2. Blood	A3. Other (specify)	B1. stool/ feaces/ rectal swab/ cecal contents	B2. Carcass/meat	B3. Dried, cooked food	B4. Other (specify)
ID001	Phu et al., 2023	2023	Nakhon Si Thammarat						1		2022	2022	0									1	1					0						0						0	0	Farm (broilers, native chickens)				1
ID002	Thomrongsuwannakij et al., 2017	2017	Lopburi			1				1	2015	2016	0									0	1					0	1					0						0	1	Farm (breeder farms, broiler farms) & Hatchery				1
ID003	Prachantasena et al., 2016	2016	NA		1	1				2	2012-2014	2013	0									1	1					0						0						0	0	Slaughterhouse (intact ceca)				1
ID004	Prachantasena et al., 2022	2022	Phatthalung, Songkhla, Satun, Yala, Pattani, Narathiwas						1	1	2016-2021	2018	0									1				1		0						0						0	0	Farm (goats)				1
ID005	Okada et al., 2020	2020	Tak, Ranong, Khon Kaen, Chanthapuri, Ubon Ratchathani, Samutsakhon, ChiangRai	1	1	1	1	1		5	2016-2018	2017	1	1				1				0						0						0						0	0	Hospital (human with diarrhea) & Community (healthy human)	1
ID006	Wangroongsarb et al., 2021	2021	Bangkok, Nakhonsawan, Nonthaburi, Samutprakarn, Samutsakorn, and Singburi			1				1	2016-2017	2017	0									0						0						1	1					0	0	Market (chicken meat)					1
ID007	Chokboonmongkol et al., 2013	2013	Chiang Mai	1						1	2010-2011	2011	0									0	1					0						0	1					0	1	Slaughterhouse (chicken meat)				1	1
ID008	Isenbarger et al., 2002	2002	Bangkok			1				1	1996-1999	1998	1						1			0						0						0						0	0	Hospital (children < 5 years old & US soldiers)	1
ID009	Tribble et al., 2007	2007	Nakhon Si Thammarat, Phitsanulok			1			1	2	2000-2001	2001	1							1		0						0						0						0	0	Hospital (US soldiers)	1
ID010	Bodhidatta et al., 2002	2002	Bangkok, Nonthaburi			1				1	1998-2000	1999	1						1			0						0						0						0	0	Hospital (children < 12 years old)	1
ID011	Saengthongpinit et al., 2005	2005	Nakhon Pathom			1				1	2002-2003	2003	0									0						0						1	1					0	0	Market (chicken meat)					1
ID012	Taylor et al., 1987	1987	Bangkok			1				1	1984-1985	1985	0						1			0						0						0						0	1	Hospital (children < 5 years old) & Animals (undefined domestic animals)	1			1
ID013	Taylor et al., 1991	1991	Bangkok			1				1	1987	1987	1						1			0						0						0						0	0	Hospital (children < 3 years old)	1
ID014	Taylor et al., 1988	1988	Bangkok			1				1	1985	1985	1						1			0						0						0						0	0	Hospital (children < 5 years old)
ID015	Tribble et al., 2008	2008	Nakhon Si Thammarat, Phitsanulok			1			1	2	2000-2001	2001	1							1		0						0						0						0	0	Hospital (US soldiers)	1			1
ID016	Varavithya et al., 1990	1990	Bangkok			1				1	1988-1989	1989	1						1			0						0						0						0	0	Community (children < 5 years old)	1
ID017	Chongsuvivatwong et al., 2009	2009	Phuket						1	1	2006-2007	2007	1							1		0						0						0						0	0	Hospital (travelers> 16 years old)	1
ID018	Bodhidatta et al., 2019	2019	Bangkok			1				1	2001-2003	2002	1			1				1		0						0						0						0	0	Hospital (human with diarrhea) & Community (healthy human)	1
ID019	Gaudio et al., 1996	1996	Bangkok			1				1	1989-1994	1992	1							1		0						0						0						0	0	Hospital (expatriate residents)	1
ID020	Prapas et al., 2012	2012	Chiang Mai	1						1	na	2010	0									0	1					0						0	1					0	1	Farm (broilers) & Slaughterhouse (chicken meat)				1	1
ID021	Saiyudthong et al., 2015	2015	Bangkok			1				1	na	2013	0									0						0						1	1					0	0	Market (chicken meat)					1
ID022	Lertsethtakarn et al., 2018	2018	Bangkok			1				1	2012-2014	2013	1		1				1			0						0						0						0	0	Hospital (travelers)	1
ID023	Padungtod et al., 2005	2005	Chiang Mai, Lamphung	1						1	2000-2003	2002	0		1				1			0	1		1	1		0						0	1		1	1		0	1	Farm (chickens, pigs, dairy cows), Slaughterhouses (chicken meat, pork, beef), Markets (meat, milk), Hospitals (children with diarrhea, healthy parents), Farms (workers, farm owners), Slaughterhouses (workers).	1			1	1
ID024	Padungtod et al., 2006	2006	Chiang Mai, Lamphung	1						1	2000-2003	2002	0		1				1			0	1		1	1		0						0	1		1	1		0	1	Farm (chickens, pigs, dairy cows), Slaughterhouses (chicken meat, pork, beef), Markets (meat, milk), Hospitals (children with diarrhea, healthy parents), Farms (workers, farm owners), Slaughterhouses (workers).	1			1	1
ID025	Vindigni et al., 2007	2007	Bangkok			1				1	2003	2003	0									0						0						1	1		1	1		0	0	Market (chicken, beef, pork, and chicken eggs)					1
ID026	Noppon et al., 2011	2011	Khon Kaen		1					1	2007-2008	2007	0									0						0						1	1					0	0	Market (chicken meat, gizzard)					1
ID027	Boonmar et al., 2007	2007	NA			1		1		2	2001-2004	2003	0					1				0	1					0						0						0	1	Hospital (human with diarrhea) & Farm (broilers)	1	1		1
ID028	Echeverria et al., 1994	1994	Rajburi				1			1	na	1992	0									0						0						1	1		1	1	1	0	0	Market (chicken, beef, pork, fish, vegetable, fruit)					1
ID029	Boonmar et al., 2005	2005	Chiang Mai	1						1	2002-2003	2003	0						1			0	1					0						0						0	1	Hospital (children < 1 year old) & Farm (broilers)	1	1			1
ID030	Sanders et al., 2002	2002	Kanchanaburi, Rayong				1	1		2	1998	1998	1			1				1		0						0						0						0	0	Hospital (human with diarrhea) & Community (healthy human)	1
ID031	Taylor et al., 1993	1993	Bangkok			1				1	1987	1987	1						1			0						0						0						0	0	Hospital (children < 5 years old)	1
ID032	Chansiripornchai et al., 2009	2009	Lopburi			1				1	2006	2006	0									1	1					0						0						0	0	Farm (broiles)				1
ID033	Charununtakorn et al., 2015	2015	NA					1		1	na	2013	0									1	1					0						0						0	0	Farm (broilers)				1
ID034	Prachantasena et al., 2016	2016	Nakhon Ratchasima, Lop buri, Prachinburi, Chachoengsao, Samut sakhon		1	1		1		3	2012	2012	0									0	1					0						0	1					0	1	Farm (broilers, breeds), Slaughterhouse (chicken meat) & Hatchery (equipment)				1	1
ID035	Echeverria et al., 1989	1989	Bangkok			1				1	1985-1986	1986	1		1				1			0						0						0						0	0	Hospital (human with diarrhea) & Community (healthy human)	1
ID036	Noppon et al., 2009	2009	Khon Kaen, Mahasarakam		1					1	2003	2003	0									1	1					0						0						0	0	Farm (broiles)				1
ID037	Noppon et al., 2011	2011	Khon Kaen		1					1	2009	2009	0									0						0						1	1					0	0	Market (chicken meat)					1
ID038	Noppon et al., 2009	2009	Khon Kaen		1					1	2007-2008	2008	0									0						0						1	1					0	0	Market (chicken meat)					1
ID039	Hoge et al., 1998	1998	NA							0	1981-1995	1988	1						1			0						0						0						0	0	Hospital (children < 5 years old)	1
ID040	Yabe at al., 2010	2010	Bangkok			1				1	1997	1997	1					1				0						0						0						0	0	Hospital (human with diarrhea)	1
ID041	Techaruvichit et al., 2015	2015	NA							0	2011-2013	2012	0									1	1					0						0						0	0	Farm (broiles)				1
ID042	Wongbundit et al., 2017	2017	Chiang Mai	1						1	2002-2007	2005	0						1			0	1					0						0						0	1	Hospital (human with diarrhea) & Slaughterhouse (chicken meat)	1			1	1
ID043	Noppon et al., 2009	2009	Khon Kaen		1					1	2007-2008	2008	0									0						0						1	1					0	0	Market (chicken meat)					1
ID044	Lurchachaiwong et al., 2020	2020	Lopburi, Phitsaulok, Chonburi, Chanthaburi			1		1		2	2013-2017	2015	1							1		0						0						0						0	0	Hospital (human with diarrhea)	1
ID045	Kuschner et al., 1995	1995	Phitsanulok, Rayong			1		1		2	1993	1993	1							1		0						0						0						0	0	Hospital (travelers and US soldiers)	1
ID046	Houng et al., 2001	2001	Bangkok			1				1	1996-1997	1997	1						1			0						0						0						0	0	Hospital (children with diarrhea)	1
ID047	Pham et al., 2016	2016	Chiang Mai	1						1	2012	2012	1						1			0						0						0						0	0	Hospital (children with diarrhea)	1
ID048	Samosornsuk et al., 2015	2015	Nonthaburi			1				1	2001-2002	2002	1					1				0						0						0						0	0	Hospital (human with diarrhea)	1
ID049	Samosornsuk et al., 2007	2007	Pathum thani, Bangkok			1				1	2001-2002	2002	0									1	1					0						0						0	0	Farm (broilers)				1
ID050	Walz et al., 2001	2001	Nakhon Ratchasima, Chonburi		1			1		2	1995	1995	1							1		0						0						0						0	0	Hospital (human with diarrhea)	1
ID051	Mason et al., 2017	2017	Sakeo, Prachuap Khirikhan, Chonburi, Nakhon Ratchasima		1		1	1		3	2002-2004	2003	1			1				1		0						0						0						0	0	Hospital (human with diarrhea) & Community (healthy human)	1
ID052	Meeyam et al., 2004	2004	Chiang Mai	1						1	2000-2002	2001	0			1						0	1					0	1					0	1					0	1	Farm (broilers), Slaughterhouse (chicken meat), Market (chicket meat) & Community (farm workers)	1			1	1
ID053	Serichantalergs et al., 2007a	2007	Bangkok, Tak, Nakhon Si Thammarat, Nong Khai, Rajburi		1	1	1		1	4	1991-2000	1996	1						1			0						0						0						0	0	Hospital (children < 10 years old)	1
ID054	Serichantalergs et al., 2010	2010	Bangkok, Chonburi, Nakhon Si Thammarat, Phitsanulok, Nakhon Ratchasima, Sakaew, Prachuap Kiri Khan			1	1	1	1	4	2001-2002	2002	1							1		0						0						0						0	0	Hospital (human with diarrhea) & Community (healthy human)	1
ID055	Poosari et al., 2021	2021	Khon Kaen		1					1	2007-2017	2012	1			1						0						0						0						0	0	Hospital (human with esophageal cancer)			Esophageal tissue
ID056	Pham et al., 2015	2015	Chiang Mai	1						1	2012	2012	1						1			0						0						0						0	0	Hospital (children < 5 years old)	1
ID057	Soonthornchaikul et al., 2009	2009	Bangkok			1				1	2007	2007	0									0						0						1					1	0	0	Market (seafood)					1
ID058	Jarusirivait et al., 2021	2021	Bangkok			1				1	2019	2019	0									0	1					0	1					0	1					0	1	Farm (broilers) & Slaughterhouse (chicken meat)				1	1
ID059	Serichantalergs et al., 2017	2017	Bangkok			1				1	2011-2014	2013	1			1				1		0						0						0						0	0	Hospital (human with diarrhea) & Community (healthy human)	1
ID060	Padungtod et al., 2002	2002	Chiang Mai	1						1	2000	2000	0									0	1					0						0	1					0	1	Farm (broilers) & Slaughterhouse (chicken meat)				1	1
ID061	Sukhapesna et al., 2005	2005	Nakhon Pathom			1				1	2004	2004	0									0						0						1	1					0	0	Market (chicken meat)					1
ID062	Sirirak et al., 2011	2011	Songkhla						1	1	2009	2009	0					1				0	1					0						0						0	1	Hospital (human with diarrhea) & Farm (broilers)	1			1
ID063	Bodhidatta et al., 2013	2013	Kanchanaburi				1			1	2002	2002	0		1				1			0						0						0	1		1		1	0	1	Hospital (children with diarrhea), Community (healthy children), & Market (chicken meat, pork, fish)	1				1
ID064	Serichantalergs et al., 2007b	2007	Bangkok			1				1	1991-2000	1996	1						1			0						0						0						0	0	Hospital (children with diarrhea)	1
ID065	Ronner et al., 2005	2005	NA							0	2003	2003	1					1				0						0						0						0	0	Hospital (human with diarrhea)	1
ID066	Basic et al., 2018	2018	Chiang Mai	1						1	2016	2016	1			1						0						0						0						0	0	Hospital (human with stomach pains)			Microbiological plaque samples (on teeth)
ID067	Boonmar et al., 2022	2009	Nakhon Pathom			1				1	2007-2008	2008	0									1			1	1		0						0						0	0	Farm (Cattle, sheep, goat, pigs), & Market (Cattle)				1	1
ID068	Teague et al., 2010	2010	Bangkok			1				1	2009	2009	0									0						0						0						1	0	Restaurant (cooked and uncooked food)					1
ID069	Padungtod et al., 2003	2003	Chiang Mai	1						1	2000-2001	2001	0			1						0	1					0						0	1					0	1	Farm (broilers), Slaughterhouse (chicken meat), Market (chicket meat) & Community (farm workers)	1			1	1
ID070	Saengthongpinit et al., 2015	2015	Nakhon Pathom, Ayutthaya, Suphanburi,			1				1	2010-2011	2011	0									0		1				0		1				0						0	1	Free-grazing laying ducks				1	1
ID071	Saengthongpinit et al., 2014	2014	Nakhon Pathom, Kanchanaburi			1	1			2	2011	2011	0									1		1				0						0						0	0	Farm (duck)				1	1
ID072	Bodhidatta et al., 2010	2010	Kanchanaburi				1			1	2001-2002	2002	1		1				1			0						0						0						0	0	Hospital (children < 5 years old) & Community (children < 5 years old)	1
ID073	Boonmar et al., 2007	2007	Nakhon Pathom			1				1	2005	2005	0									1		1				0						0						0	0	Farm (duck)				1
ID074	Saengthongpinit et al., 2009	2010	Nakhon Pathom			1				1	2007	2007	0									0	1					0	1					0	1					0	1	Farm (broilers) & Slaughterhouse (chicken meat)				1	1
ID075	Srijan et al., 2013	2013	Nonthaburi, Ubon Ratchathani, Patthalung, Bangkok		1	1			1	3	2003-2006	2005	1						1			0						0						0						0	0	Hospital (children < 5 years old)	1
ID076	Saengthongpinit et al., 2020	2020	Kanchanaburi, Chainat, Suphan Buri, Nakhon Pathom, Ratchaburi			1	1			2	2001-2012	2007	0									0		1				0		1				0		1				0	1	Free-grazing laying ducks, environmental samples				1
ID077	Yossapol et al., 2015	2015	Roi-et		1					1	2012-2014	2014	0									1	1					0						0						0	0	Farm (broilers)				1
ID078	Ekkapobyotin et al., 2008	2008	Chiang Mai	1						1	2000-2003	2002	0									1			1			0						0						0	0	Farm (pigs)				1
ID079	Nirdnoy et al., 2005	2005	NA							0	1999	1999	1							1		0						0						0						0	0	Hospital (human with diarrhea)	1
ID080	Osiriphun et al., 2011	2011	Samutprakhan			1				1	2009	2009	0									0						0						1	1					0	0	Slaughterhouse (chicken meat)				1	1
ID081	Noppon et al., 2008	2008	Khon Kaen		1					1	na	2006	0									0						0						1	1					0	0	Market (chicken meat)					1
[truncated: 10 more columns]
