# Supplementary material for: Prevalence and antimicrobial resistance of Campylobacter jejuni and Campylobacter coli over time in Thailand under a One Health approach: A systematic review and meta-analysis
Source: One Health. 2025 Jan 10;20:100965. doi: 10.1016/j.onehlt.2025.100965 (PMC11782884; doi:10.1016/j.onehlt.2025.100965)
Supplement: Supplementary Table 5 — Prevalence of Campylobacter spp. isolates obtained from different sources of sample collection. [file mmc8.xlsx]

## Sheet: Prevalence
Supplementary Table 5. Prevalence of Campylobacter spp. isolates obtained from different sources of sample collection.
Study ID	Author	Source	Year (assumption)	Year 1	Source 1	Source 2	Campylobacter spp.	Total sample	NoPositive	Percentage (%)	Note/ Source of data
ID001	Phu et al., 2023	Text in Page 5	0	2022	B. Animals	B.1. chickens	C. jejuni	480	268	55.8333
ID001	Phu et al., 2023	Text in Page 5	0	2022	B. Animals	B.1. chickens	C. coli	480	18	3.75
ID002	Thomrongsuwannakij et al., 2017	Figure 3, Text in Page 190	0	2016	B. Animals	B.1. chickens	C. jejuni	550	32	5.81818
ID002	Thomrongsuwannakij et al., 2017	Figure 3, Text in Page 190	0	2016	B. Animals	B.1. chickens	C. coli	550	82	14.9091
ID002	Thomrongsuwannakij et al., 2017	Figure 3, Text in Page 190	0	2016	D. Environment	D.1. envi chicken house	C. jejuni	685	4	0.583942
ID002	Thomrongsuwannakij et al., 2017	Figure 3, Text in Page 190	0	2016	D. Environment	D.1. envi chicken house	C. coli	685	12	1.75182
ID003	Prachantasena et al., 2016	Table 1	1	2013	B. Animals	B.1. chickens	C. jejuni	442	218	49.3213	sum of percent C.jejuni isolate and mixed isolates of C.jejuni and C.coli
ID003	Prachantasena et al., 2016	Table 1	1	2013	B. Animals	B.1. chickens	C. coli	442	123	27.8281	sum of percent C.coli isolate and mixed isolates of C.jejuni and C.coli
ID004	Prachantasena et al., 2022	Table 1	1	2013	B. Animals	B.4. ruminants	C. jejuni	600	12	2
ID004	Prachantasena et al., 2022	Table 1	1	2013	B. Animals	B.4. ruminants	C. coli	600	10	1.66667
ID006	Wangroongsarb et al., 2021	Table 1	0	2017	C. Animal products	C.1.1. chicken products	C. jejuni	296	114	38.5135
ID006	Wangroongsarb et al., 2021	Table 1	0	2017	C. Animal products	C.1.1. chicken products	C. coli	296	69	23.3108
ID010	Bodhidatta et al., 2002	Table 1	1	1999	A. Humans	A.2.1. Children (diarrhea)	C. jejuni	623	138	22.1509
ID010	Bodhidatta et al., 2002	Table 1	1	1999	A. Humans	A.2.1. Children (diarrhea)	C. coli	623	36	5.77849
ID011	Saengthongpinit et al., 2005	Table 2	0	2003	C. Animal products	C.1.1. chicken products	C. jejuni	119	68.9962	57.98
ID011	Saengthongpinit et al., 2005	Table 2	0	2003	C. Animal products	C.1.1. chicken products	C. coli	119	4.046	3.4
ID012	Taylor et al., 1987	Text in Page 2	0	1985	A. Humans	A.2.1. Children (diarrhea)	C. jejuni	331	104	31.4199
ID012	Taylor et al., 1987	Text in Page 2	0	1985	A. Humans	A.2.1. Children (diarrhea)	C. coli	331	64	19.3353
ID013	Taylor et al., 1991	Table 1	0	1987	A. Humans	A.2.1. Children (diarrhea)	C. jejuni	631	62	9.82567
ID013	Taylor et al., 1991	Table 1	0	1987	A. Humans	A.2.1. Children (diarrhea)	C. coli	631	14	2.2187
ID014	Taylor et al., 1988	Text in Page 2	0	1985	A. Humans	A.2.1. Children (diarrhea)	C. jejuni	586	92	15.6997
ID014	Taylor et al., 1988	Text in Page 2	0	1985	A. Humans	A.2.1. Children (diarrhea)	C. coli	586	13	2.21843
ID016	Varavithya et al., 1990	Table 1	0	1989	A. Humans	A.2.1. Children (diarrhea)	C. jejuni	345	42	12.1739
ID021	Saiyudthong et al., 2015	Table 3	1	2013	C. Animal products	C.1.1. chicken products	C. jejuni	230	176	76.5217	sum of percent C.jejuni isolate and mixed isolates of C.jejuni and C.coli
ID021	Saiyudthong et al., 2015	Table 3	1	2013	C. Animal products	C.1.1. chicken products	C. coli	230	53	23.0435	sum of percent C.coli isolate and mixed isolates of C.jejuni and C.coli
ID025	Vindigni et al., 2007	Table 1	0	2003	C. Animal products	C.1.1. chicken products	C. jejuni	100	12	12
ID025	Vindigni et al., 2007	Table 1	0	2003	C. Animal products	C.1.1. chicken products	C. coli	100	14	14
ID025	Vindigni et al., 2007	Table 1	0	2003	C. Animal products	C.1.3. pork	C. jejuni	50	2	4
ID025	Vindigni et al., 2007	Table 1	0	2003	C. Animal products	C.1.4. ruminant product	C. jejuni	50	1	2
ID026	Noppon et al., 2011	Text in section 3.1 and 3.2	0	2007	C. Animal products	C.1.1. chicken products	C. jejuni	1930	#REF!	#REF!	The percentage is calculated by the percentage of C. jejuni 63.6% and C. coli 36.4% in total 556 Campylobacter spp.
ID026	Noppon et al., 2011	Text in section 3.1 and 3.2	0	2007	C. Animal products	C.1.1. chicken products	C. coli	1930	202.326	10.4832	The percentage is calculated by the percentage of C. jejuni 63.6% and C. coli 36.4% in total 556 Campylobacter spp.
ID027	Boonmar et al., 2007	Text in Page 3	1	2003	B. Animals	B.1. chickens	C. jejuni	100	69	69
ID028	Echeverria et al., 1994	Table 3	1	1992	C. Animal products	C.1.1. chicken products	C. jejuni	131	1	0.763359
ID028	Echeverria et al., 1994	Table 3	1	1992	C. Animal products	C.1.3. pork	C. jejuni	133	0	0
ID028	Echeverria et al., 1994	Table 3	1	1992	C. Animal products	C.1.4. ruminant product	C. jejuni	135	0	0
ID032	Chansiripornchai et al., 2009	Text in Page 3	0	2006	B. Animals	B.1. chickens	C. jejuni	140	91	65
ID034	Prachantasena et al., 2016	Table 2	0	2012	B. Animals	B.1. chickens	C. jejuni	511	451	88.2583
ID034	Prachantasena et al., 2016	Table 2	0	2012	B. Animals	B.1. chickens	C. coli	511	60	11.7417
ID034	Prachantasena et al., 2016	Table 2	0	2012	C. Animal products	C.1.1. chicken products	C. jejuni	142	97	68.3099
ID034	Prachantasena et al., 2016	Table 2	0	2012	C. Animal products	C.1.1. chicken products	C. coli	142	0	0
ID035	Echeverria et al., 1989	Table 1	0	1986	A. Humans	A.2.1. Children (diarrhea)	C. jejuni	1230	142	11.5447
ID035	Echeverria et al., 1989	Table 1	0	1986	A. Humans	A.2.1. Children (diarrhea)	C. coli	1230	21	1.70732
ID044	Lurchachaiwong et al., 2020	Table 2	1	2015	A. Humans	A.2.2. General population (diarrhea)	C. jejuni	48	12	25
ID048	Samosornsuk et al., 2015	Text in Page 3 (results)	0	2002	A. Humans	A.2.2. General population (diarrhea)	C. jejuni	2500	45	1.8
ID048	Samosornsuk et al., 2015	Text in Page 3 (results)	0	2002	A. Humans	A.2.2. General population (diarrhea)	C. coli	2500	31	1.24
ID048	Samosornsuk et al., 2015	Text in Page 3 (results)	0	2002	A. Humans	A.2.1. Children (diarrhea)	C. jejuni	2500	45	1.8
ID048	Samosornsuk et al., 2015	Text in Page 3 (results)	0	2002	A. Humans	A.2.1. Children (diarrhea)	C. coli	2500	31	1.24
ID051	Mason et al., 2017	Table 2	1	2003	A. Humans	A.1.2. General population (carriage)	C. jejuni	62	1	1.6129
ID051	Mason et al., 2017	Table 2	1	2003	A. Humans	A.1.2. General population (carriage)	C. coli	62	0	0
ID051	Mason et al., 2017	Table 2	1	2003	A. Humans	A.2.2. General population (diarrhea)	C. jejuni	155	45	29.0323
ID051	Mason et al., 2017	Table 2	1	2003	A. Humans	A.2.2. General population (diarrhea)	C. coli	155	10	6.45161
ID054	Serichantalergs et al., 2010	Table 2	0	2002	A. Humans	A.2.2. General population (diarrhea)	C. jejuni	1292	312	24.1486
ID058	Jarusirivait et al., 2021	Text in Result 4.1	0	2019	B. Animals	B.1. chickens	C. jejuni	88	44	50
ID058	Jarusirivait et al., 2021	Text in Result 4.1	0	2019	D. Environment	D.1. envi chicken house	C. jejuni	37	16	43.2432
ID058	Jarusirivait et al., 2021	Text in Result 4.1	0	2019	C. Animal products	C.1.1. chicken products	C. jejuni	50	27	54
ID059	Serichantalergs et al., 2017	Table 2	1	2013	A. Humans	A.1.2. General population (carriage)	C. jejuni	165	5	3.0303
ID059	Serichantalergs et al., 2017	Table 2	1	2013	A. Humans	A.2.2. General population (diarrhea)	C. jejuni	173	43	24.8555
ID059	Serichantalergs et al., 2017	Table 2	1	2013	A. Humans	A.1.2. General population (carriage)	C. coli	165	0	0
ID059	Serichantalergs et al., 2017	Table 2	1	2013	A. Humans	A.2.2. General population (diarrhea)	C. coli	173	9	5.20231
ID067	Boonmar et al., 2022	Table 1	0	2008	B. Animals	B.4. ruminants	C. jejuni	190	1	0.526316
ID067	Boonmar et al., 2022	Table 1	0	2008	B. Animals	B.4. ruminants	C. coli	190	1	0.526316
ID070	Saengthongpinit et al., 2015	Table 1	0	2011	B. Animals	B.2. ducks	C. jejuni	639	64	10.0156
ID070	Saengthongpinit et al., 2015	Table 1	0	2011	B. Animals	B.2. ducks	C. coli	639	24	3.75587
ID070	Saengthongpinit et al., 2015	Table 2	0	2011	D. Environment	D.2. envi duck	C. jejuni	47	11	23.4043
ID070	Saengthongpinit et al., 2015	Table 2	0	2011	D. Environment	D.2. envi duck	C. coli	47	0	0
ID071	Saengthongpinit et al., 2014	Table 1	0	2011	B. Animals	B.2. ducks	C. jejuni	438	72	16.4384
ID071	Saengthongpinit et al., 2014	Table 1	0	2011	B. Animals	B.2. ducks	C. coli	438	52	11.8721
ID071	Saengthongpinit et al., 2014	Table 1	0	2011	D. Environment	D.2. envi duck	C. jejuni	39	3	7.69231
ID071	Saengthongpinit et al., 2014	Table 1	0	2011	D. Environment	D.2. envi duck	C. coli	39	2	5.12821
ID073	Boonmar et al., 2007	Text in Abstract	0	2005	B. Animals	B.2. ducks	C. jejuni	140	21	15
ID073	Boonmar et al., 2007	Text in Abstract	0	2005	B. Animals	B.2. ducks	C. coli	140	7	5
ID074	Saengthongpinit et al., 2009	Table 1	0	2007	B. Animals	B.1. chickens	C. jejuni	70	3.01	4.3
ID074	Saengthongpinit et al., 2009	Table 1	0	2007	B. Animals	B.1. chickens	C. coli	70	3.01	4.3
ID074	Saengthongpinit et al., 2009	Table 1	0	2007	C. Animal products	C.1.1. chicken products	C. jejuni	350	109.06	31.16
ID074	Saengthongpinit et al., 2009	Table 1	0	2007	C. Animal products	C.1.1. chicken products	C. coli	350	169.05	48.3
ID074	Saengthongpinit et al., 2009	Table 1	0	2007	D. Environment	D.1. envi chicken house	C. jejuni	70	6.02	8.6
ID074	Saengthongpinit et al., 2009	Table 1	0	2007	D. Environment	D.1. envi chicken house	C. coli	70	38.01	54.3
ID076	Saengthongpinit et al., 2020	Table 1	1	2007	B. Animals	B.2. ducks	C. jejuni	1171	340	29.035
ID076	Saengthongpinit et al., 2020	Table 1	1	2007	D. Environment	D.2. envi duck	C. jejuni	59	11	18.6441
ID076	Saengthongpinit et al., 2020	Table 1	1	2007	B. Animals	B.2. ducks	C. coli	1171	133	11.3578
ID076	Saengthongpinit et al., 2020	Table 1	1	2007	D. Environment	D.2. envi duck	C. coli	59	6	10.1695
ID080	Osiriphun et al., 2011	Table 1	0	2009	C. Animal products	C.1.1. chicken products	C. jejuni	240	123	51.25
ID081	Noppon et al., 2008	Table 1	1	2006	C. Animal products	C.1.1. chicken products	C. jejuni	90	9	10
ID081	Noppon et al., 2008	Table 1	1	2006	C. Animal products	C.1.1. chicken products	C. coli	90	7	7.77778
