# Supplementary material for: Prevalence and antimicrobial resistance of Campylobacter jejuni and Campylobacter coli over time in Thailand under a One Health approach: A systematic review and meta-analysis
Source: One Health. 2025 Jan 10;20:100965. doi: 10.1016/j.onehlt.2025.100965 (PMC11782884; doi:10.1016/j.onehlt.2025.100965)
Supplement: Supplementary Table 6 — The sequence types distribution of C. jejuni in Thailand. [file mmc9.xlsx]

## Sheet: Sheet1
Supplementary Table 6. The sequence types distribution of Campylobacter jejuni in Thailand.
Study ID		ID006	ID007	ID020	ID034	ID040	ID041	ID042	ID042	ID058	Total of studies	7 house-keeping genes							Clonal Complex
Author		Wangroongsarb et al., 2021	Chokboonmongkol et al., 2012	Prapas et al., 2012	Prachantasena et al., 2016	Yabe at al., 2010	Techaruvichit et al., 2015	Wongbundit et al., 2017	Wongbundit et al., 2017	Jarusirivait et al., 2021		aspA	glnA	gltA	glyA	pgm	tkt	uncA
Host species		Poultry/ poultry meat and its environment	Poultry/ poultry meat and its environment	Poultry/ poultry meat and its environment	Poultry/ poultry meat and its environment	Human (diarrhea)	Poultry/ poultry meat and its environment	Poultry/ poultry meat and its environment	Human (diarrhea)	Poultry/ poultry meat and its environment
Campylobacter spp.		C. jejuni	C. jejuni	C. jejuni	C. jejuni	C. jejuni	C. jejuni	C. jejuni	C. jejuni	C. jejuni
Number of Isolates		20	16	16	108	2	60	9	12	62
Source of extracted data		Figure 1	Figure 3	Figure 1	Figure 4	Figure 2	Table 4	Table 2	Table 2	Text in results 4.3.2
STs	ST 45	1			1		1			1	4	4	7	10	4	1	7	1	ST-45
	ST 137									1	1	4	7	10	4	42	7	1	ST-45
	ST 1075	1	1	1	1					1	5	24	30	5	2	22	3	6	ST-353
	ST 1232				1			1		1	3	7	17	5	10	11	3	6	ST-353
	ST 1461						1				1	2	7	12	3	2	1	5	ST-21
	ST 1514						1				1	7	43	2	10	11	3	3	ST-574
	ST 1726								1		1	2	84	27	68	2	3	5	undefined
	ST 187						1				1	2	2	5	3	58	1	5	ST-21
	ST 1898									1	1	7	2	4	2	10	3	6	ST-353
	ST 1919				1			1		1	3	9	2	2	10	10	3	5	ST-52
	ST 1993						1				1	7	53	2	10	11	3	17	ST-574
	ST 2131				1						1	7	4	1	68	11	58	6	undefined
	ST 2140					1					1	9	53	2	53	11	3	3	ST-574
	ST 22								1		1	1	3	6	4	3	3	3	ST-22
	ST 2209				1						1	1	6	29	176	40	32	3	ST-179
	ST 2274		1	1						1	3	9	17	5	10	350	3	3	undefined
	ST 2276		1	1				1			3	9	2	2	10	10	59	5	undefined
	ST 2281									1	1	9	17	5	53	11	3	6	ST-353
	ST 2325									1	1	8	17	52	10	11	3	199	undefined
	ST 2332								1		1	172	2	2	2	10	3	1	ST-464
	ST 2409				1						1	24	2	213	72	22	3	210	undefined
	ST 2433						1				1	7	4	2	10	11	3	3	ST-574
	ST 2439						1				1	7	17	2	3	11	3	3	ST-574
	ST 268						1				1	43	1	1	3	2	1	6	ST-21
	ST 2751						1				1	29	7	10	4	1	7	1	ST-45
	ST 2921							1			1	166	2	1	10	11	3	1	ST-607
	ST 2927		1	1							2	166	2	5	10	151	3	1	ST-607
	ST 305		1	1							2	9	53	2	10	11	3	3	ST-574
	ST 31						1				1	2	20	12	3	2	1	5	ST-21
	ST 3446	1									1	1	7	10	4	42	7	1	ST-45
	ST 347						1				1	9	1	21	3	2	1	5	ST-21
	ST 354				1		1		1	1	4	8	10	2	2	11	12	6	ST-354
	ST 3765						1				1	160	84	2	10	11	3	5	ST-574
	ST 4053					1					1	7	4	5	68	11	3	6	ST-353
	ST 4357								1		1	9	17	2	382	11	3	6	ST-52
	ST 4358						1	1			2	8	10	2	40	11	12	6	ST-354
	ST 436								1		1	7	21	5	62	4	61	44	undefined
	ST 4363						1	1			2	7	17	2	10	11	3	6	ST-574
	ST 460	1			1					1	3	24	30	2	2	89	59	6	ST-460
	ST 464	1			1				1	1	4	24	2	2	2	10	3	1	ST-464
	ST 4700						1				1	7	53	2	15	11	3	12	ST-574
	ST 50		1	1					1		3	2	1	12	3	2	1	5	ST-21
	ST 51	1	1	1					1	1	5	7	17	2	15	23	3	12	ST-443
	ST 5213	1	1	1	1						4	7	17	27	10	89	3	6	ST-353
	ST 5247				1						1	7	17	27	10	11	3	6	ST-353
	ST 536						1				1	2	17	12	3	2	1	5	ST-21
	ST 5722						1				1	4	2	10	4	42	7	1	ST-45
	ST 574		1	1	1		1	1	1		6	7	53	2	10	11	3	3	ST-574
	ST 583	1			1		1			1	4	4	7	10	4	42	51	1	ST-45
	ST 595	1									1	7	2	1	2	10	3	6	ST-353
	ST 624						1				1	14	35	27	4	11	12	5	undefined
	ST 627						1				1	2	2	2	2	11	5	6	ST-354
	ST 6455	1								1	2	9	2	2	10	562	59	5	undefined
	ST 6720						1				1	7	53	5	15	11	3	3	ST-574
	ST 6736									1	1	73	2	45	10	10	59	5	undefined
	ST 6876				1						1	37	52	57	26	129	546	23	ST-692
	ST 6995	1			1						2	35	2	9	5	8	553	21	ST-682
	ST 6996				1						1	358	2	2	2	10	3	1	ST-464
	ST 773						1				1	8	1	2	10	11	12	6	ST-354
	ST 8182	1									1	7	25	1	10	11	3	354	ST-574
	ST 8835									1	1	8	2	5	10	309	253	147	undefined
	ST 917						1				1	2	21	1	3	2	1	5	ST-21
