# Supplementary material for: Prevalence and antimicrobial resistance of Campylobacter jejuni and Campylobacter coli over time in Thailand under a One Health approach: A systematic review and meta-analysis
Source: One Health. 2025 Jan 10;20:100965. doi: 10.1016/j.onehlt.2025.100965 (PMC11782884; doi:10.1016/j.onehlt.2025.100965)
Supplement: Supplementary Table 7 — The prevalence of phenotypic antimicrobial resistance of C. jejuni and C. coli in Thailand; [file mmc10.xlsx]

## Sheet: Phenotype
Supplementary Table 7. The prevalence of phenotypic antimicrobial resistance of C. jejuni and C. coli in Thailand.
Study ID	Author	Host species	Year (assumption)	Year 1	Campylobacter spp.	No. of.Isolates	Source of extracted data	Quinolones_norfloxacin (%)	Quinolones_enrofloxacin (%)	Quinolones_ciprofloxacin (%)	Quinolones_ofloxacin (%)	Quinolones_nalidixic acid (%)	Quinolones_levofloxacin (%)	Polymyxins_colistin (%)	Macrolides_erythromycin (%)	Macrolides_tylosin (%)	Macrolides_azithromycin (%)	3.cephalosporins_ceftiofur (%)	3.cephalosporins_ceftazidime (%)	Penicillins (aminopenicillins) _ampicillin (%)	Penicillins (aminopenicillins) _amoxicillin (%)	Aminoglycosides_streptomycin (%)	Aminoglycosides_kanamycin (%)	Aminoglycosides_gentamicin (%)	Aminoglycosides_neomycin (%)	Tetracyclines _ tetracycline (%)	Tetracyclines _ doxycycline (%)	Folate pathway inhibitors_sulfamethoxazone -trimethoprime (%)	Folate pathway inhibitors_ sulfamethoxazole (%)	1.2.cephalosporins_cefalotin (%)	Amphenicols_chloramphenicol (%)	Lincosamides_clindamycin	Polypeptides_bacitracin (%)	MDR (%)	Notes
ID001	Phu et al., 2023	B.1. chickens	0	2022	C. jejuni	268	Supplementary Table 1		94.8	96.6		98.5			12.7	37.3										69.8								33.5
ID001	Phu et al., 2023	B.1. chickens	0	2022	C. coli	18	Supplementary Table 1		88.9	88.9		94.4			72.2	94.4										94.4								88.9
ID002	Thomrongsuwannakij et al., 2017	B.1. chickens	0	2016	C. jejuni	32	Figure 4		100					66.7	0						100			0		55.6	50	36.1					100	100
ID002	Thomrongsuwannakij et al., 2017	B.1. chickens	0	2016	C. coli	82	Figure 4		98.9					16	0						100			0		97.9	79.8	81.9					100	98.9
ID002	Thomrongsuwannakij et al., 2017	C.1. chicken house	0	2016	C. jejuni	4	Figure 4		100					66.7	0						100			0		55.6	50	36.1					100	100
ID002	Thomrongsuwannakij et al., 2017	C.1. chicken house	0	2016	C. coli	12	Figure 4		98.9					16	0						100			0		97.9	79.8	81.9					100	98.9
ID006	Wangroongsarb et al., 2021	D.1.1. chicken meat	0	2017	C. jejuni	114	Table 2			79.8		79.8			1.8		1.8							1.8		38.6	38.6					1.8
ID006	Wangroongsarb et al., 2021	D.1.1. chicken meat	0	2017	C. coli	69	Table 2			100		100			37.7		37.7							13		68.1	76.8					36.2
ID008	Isenbarger et al., 2002	A.2.1. Humans with diarrhea (children)	1	1998	C. jejuni	443.333	Table 1			72		80					2																		No. of. Isolates. = means of isolates for Antimicrobial susceptibility testing of each different antimicrobial (CIP, NAL, AZI)
ID008	Isenbarger et al., 2002	A.2.1. Humans with diarrhea (children)	1	1998	C. coli	98.6667	Table 1			75		77					26																		No. of. Isolates. = means of isolates for Antimicrobial susceptibility testing of each different antimicrobial (CIP, NAL, AZI)
ID010	Bodhidatta et al., 2002	A.2.1. Humans with diarrhea (children)	1	1999	C. jejuni	138	Figure 1			88		88			2		1
ID010	Bodhidatta et al., 2002	A.2.1. Humans with diarrhea (children)	1	1999	C. coli	36	Figure 1			97		97			20		17
ID012	Taylor et al., 1987	A.2.1. Humans with diarrhea (children)	0	1985	C. jejuni	43	Text in Page 3, Table 4								53.4884											16.2791						58.1395
ID012	Taylor et al., 1987	A.2.1. Humans with diarrhea (children)	0	1985	C. coli	23	Text in Page 3, Table 4								91.3043											91.3043						86.9565
ID020	Prapas et al., 2012	D.1.1. chicken meat	1	2010	C. jejuni	12	Figure 2			75										33.3333						25
ID020	Prapas et al., 2012	B.1. chickens	1	2010	C. jejuni	4	Figure 2			75										0						0
ID020	Prapas et al., 2012	Combined B1 & D.1.1 (chickens)	1	2010	C. jejuni	16	Figure 2			75										25						18.75
ID026	Noppon et al., 2011	D.1.1. chicken meat	0	2007	C. jejuni	75	Table 4				90.7				29.3												37.3				13.3
ID027	Boonmar et al., 2007	A.2. Humans with diarrhea	1	2003	C. jejuni	69	Table 2			96		96			14					29						57									No data of AMR of Campylobacter isolated from human blood (1 isolates)
ID027	Boonmar et al., 2007	B.1. chickens	1	2003	C. jejuni	69	Table 2			77		77			17					22						26
ID029	Boonmar et al., 2005	A.2.1. Humans with diarrhea (children)	0	2003	C. jejuni	45	Table 2			82		78			6					34						60		90		100					No data of AMR of Campylobacter isolated from human blood (1 isolates)
ID029	Boonmar et al., 2005	B.1. chickens	0	2003	C. jejuni	29	Table 2			88.8		83.3			55.5					25						50		67		67
ID033	Charununtakorn et al., 2015	B.1. chickens	1	2013	C. jejuni	69	Table 1			95.7					0.7					34.8				0		84.1								35
ID038	Noppon et al., 2009	D.1.1. chicken meat	0	2008	C. jejuni	54	Abstract											98.2
ID043	Noppon et al., 2009	D.1.1. chicken meat	0	2008	C. jejuni	54	Text in results											98.1481
ID044	Lurchachaiwong et al., 2020	A.2.2. Humans with diarrhea (adults)	1	2015	C. jejuni	11	Table 3			100		100			9.09091		9.09091
ID051	Mason et al., 2017	A.2.2. Humans with diarrhea (adults)	1	2003	C. jejuni	47	Table 3			89		94					0			34						68		19
ID051	Mason et al., 2017	A.2.2. Humans with diarrhea (adults)	1	2003	C. coli	10	Table 3			90		100					10			20						70		20
ID053	Serichantalergs et al., 2007	A.2.1. Humans with diarrhea (children)	1	1996	C. jejuni	478	Table 2			69.7		48.4			1.9		1.7																		NAL (n=968), CIP (n=478), ERY (n=428), AZI (n=462)
ID053	Serichantalergs et al., 2007	A.2.1. Humans with diarrhea (children)	1	1996	C. coli	107	Table 2			75		51.4			13.5		13.1																		NAL (n=200), CIP (n=107), ERY (n=109), AZI (n=107)
ID054	Serichantalergs et al., 2010	A.2.2. Humans with diarrhea (adults)	0	2002	C. jejuni	138	Table 3			91.3043		94.9275		0	2.17391		2.17391			30.4348		0.724638	6.52174	0	2.17391	81.8841		57.971		108.696	0
ID061	Sukhapesna et al., 2005	D.1.1. chicken meat	0	2004	C. jejuni	68	Table 2	69.2		58.8		69.1			13.2					47.1		42.7	51.5	16.2		77.9			72.1
ID067	Boonmar et al., 2022	B.4. ruminants	0	2008	C. jejuni	1	Table 2			100		100			0					0						100		0		100
ID067	Boonmar et al., 2022	B.4. ruminants	0	2008	C. coli	1	Table 2			0		100			0					0						0		0		100
ID069	Padungtod et al., 2003	B.1. chickens	0	2001	C. jejuni	84	Table 2			70.2381		67.8571																							obmitted 1 isolate from human
ID070	Saengthongpinit et al., 2015	B.2. ducks	0	2011	C. jejuni	84	Table 3			69.0476		76.1905	67.8571		4.7619							80.9524		25		32.1429	28.5714
ID070	Saengthongpinit et al., 2015	B.2. ducks	0	2011	C. coli	24	Table 4			58.3333		54.1667	50		0							58.3333		0		0	12.5
ID078	Ekkapobyotin et al., 2008	B.3. pigs	1	2002	C. coli	83	Table 2			86		84			66											81
